# Supplementary material for: Augmented proximity: Integration of physical and virtual proximity to enhance network connectivity
Source: PLoS One. 2021 Nov 22;16(11):e0260349. doi: 10.1371/journal.pone.0260349 (PMC8608320; doi:10.1371/journal.pone.0260349)
Supplement: S1 File — (XLSX) [file pone.0260349.s002.xlsx]

## Sheet: Using_AP_Comparison
No.	source	target	Service 1			Service 2
	P1	P2	1_X	1_Y	1_AP	2_X	2_Y	2_AP
			physical proximity	virtual proximity	augmented proximity	physical proximity	virtual proximity	augmented proximity
0	1	2	0	36.32	1	87.0177	38.49	95.1502
1	2	3	71.3632	34.91	79.4444	98.8545	36.25	105.291
2	3	4	81.3983	29.33	86.5213	99.2559	29.69	103.601
3	4	5	97.4466	28.52	101.534	99.8979	25.53	103.109
4	5	6	0	33.24	1	77.897	23.5	81.3646
5	6	7	15.1108	34.46	37.6275	96.6044	22.85	99.27
6	7	8	68.2234	28.77	74.0415	98.7289	21.92	101.133
7	8	9	0	27.69	1	94.5852	24.17	97.6245
8	9	10	45.0535	30.22	54.25	97.8021	29.02	102.017
9	10	11	85.074	25.33	88.7648	99.403	27.51	103.139
10	11	12	57.4366	26.97	63.4535	98.2975	26.01	101.68
11	12	13	0	29.4	1	78.3278	29.46	83.6848
12	13	14	99.9613	27.6	103.702	99.9985	33.02	105.309
13	14	1	0	32.14	1	87.0797	35.88	94.182
14	1	3	0	36.59	1	87.4075	36.14	94.5842
15	1	4	0	30.74	1	87.3896	31.93	93.0401
16	1	5	0	35.78	1	87.2902	31.98	92.964
17	1	6	0	35.46	1	66.7159	29.9	73.1096
18	1	7	0	37	1	63.7287	31.33	71.0135
19	1	8	0	29.77	1	63.4336	28.97	69.7358
20	1	9	0	35.92	1	68.1414	33.58	75.9662
21	1	10	0	32.3	1	65.9464	33.82	74.1129
22	1	11	0	31.03	1	65.3579	32.07	72.802
23	1	12	0	33.94	1	67.0422	32.32	74.426
24	1	13	0	33.46	1	87.0813	35.52	94.0469
25	2	4	87.6889	29.06	92.3787	99.5076	32.04	104.539
26	2	5	88.9518	34.1	95.264	99.5581	32.09	104.602
27	2	6	0	33.78	1	77.9069	30.01	83.487
28	2	7	0	35.32	1	74.6229	31.44	80.9756
29	2	8	0	28.09	1	74.0441	29.08	79.5498
30	2	9	0	34.24	1	79.271	33.69	86.133
31	2	10	0	30.62	1	77.1158	33.93	84.2502
32	2	11	0	29.35	1	76.5666	32.18	83.0542
33	2	12	0	32.26	1	78.143	32.43	84.6052
34	2	13	90.3016	31.78	95.7306	99.6121	35.63	105.793
35	2	14	90.311	30.46	95.3094	99.6124	35.99	105.915
36	3	5	81.6813	34.37	88.6179	99.2673	29.74	103.627
37	3	6	0	34.05	1	78.1918	27.66	82.9399
38	3	7	0	35.59	1	74.9519	29.09	80.3991
39	3	8	0	28.36	1	74.4221	26.73	79.0768
40	3	9	0	34.51	1	79.5759	31.34	85.5249
41	3	10	0	30.89	1	77.4015	31.58	83.596
42	3	11	0	29.62	1	76.8416	29.83	82.4286
43	3	12	0	32.53	1	78.4478	30.08	84.0171
44	3	13	80.743	32.05	86.8714	99.2297	33.28	104.662
45	3	14	80.7224	30.73	86.3739	99.2289	33.64	104.776
46	4	6	0	28.2	1	77.8024	23.45	81.2596
47	4	7	0	29.74	1	74.5367	24.88	78.5795
48	4	8	0	22.51	1	73.9795	22.52	77.3312
49	4	9	0	28.66	1	79.1756	27.13	83.6947
50	4	10	0	25.04	1	77.0115	27.37	81.7305
51	4	11	0	23.77	1	76.4575	25.62	80.6358
52	4	12	0	26.68	1	78.0472	25.87	82.223
53	4	13	92.1695	26.2	95.821	99.6868	29.07	103.839
54	4	14	92.1322	24.88	95.4325	99.6853	29.43	103.939
55	5	7	0	34.78	1	74.6297	24.93	78.6835
56	5	8	0	27.55	1	74.0705	22.57	77.4329
57	5	9	0	33.7	1	79.2695	27.18	83.7998
58	5	10	0	30.08	1	77.106	27.42	81.8364
59	5	11	0	28.81	1	76.5525	25.67	80.7418
60	5	12	0	31.72	1	78.1411	25.92	82.3279
61	5	13	94.7174	31.24	99.7363	99.7887	29.12	103.951
62	5	14	94.6798	29.92	99.2949	99.7872	29.48	104.051
63	6	8	0	27.23	1	95.6826	20.49	97.8519
64	6	9	64.3256	33.38	72.4707	98.573	25.1	101.718
65	6	10	80.224	29.76	85.566	99.209	25.34	102.394
66	6	11	65.9821	28.49	71.8702	98.6393	23.59	101.421
67	6	12	88.4465	31.4	93.8549	99.5379	23.84	102.353
68	6	13	0	30.92	1	78.0855	27.04	82.6347
69	6	14	0	29.6	1	78.0866	27.4	82.7543
70	7	9	0	34.92	1	95.3358	26.53	98.9583
71	7	10	33.8728	31.3	46.12	97.3549	26.77	100.968
72	7	11	43.65	30.03	52.9823	97.746	25.02	100.897
73	7	12	11.3322	32.94	34.8348	96.4533	25.27	99.7086
74	7	13	0	32.46	1	74.8143	28.47	80.0482
75	7	14	0	31.14	1	74.8154	28.83	80.178
76	8	10	8.79363	24.07	25.626	96.3517	24.41	99.3957
77	8	11	15.6454	22.8	27.6518	96.6258	22.66	99.2473
78	8	12	0	25.71	1	95.6394	22.91	98.3451
79	8	13	0	25.23	1	74.2504	26.11	78.7073
80	8	14	0	23.91	1	74.2514	26.47	78.8285
81	9	11	30.4117	28.95	41.9878	97.2165	27.27	100.969
82	9	12	71.7908	31.86	78.5428	98.8716	27.52	102.63
83	9	13	0	31.38	1	79.4561	30.72	85.188
84	9	14	0	30.06	1	79.4573	31.08	85.3196
85	10	12	72.3556	28.24	77.6713	98.8942	27.76	102.717
86	10	13	0	27.76	1	77.2945	30.96	83.2644
87	10	14	0	26.44	1	77.2956	31.32	83.4
88	11	13	0	26.49	1	76.7418	29.21	82.1129
89	11	14	0	25.17	1	76.743	29.57	82.2428
90	12	14	0	28.08	1	78.329	29.82	83.8133
